# Supplementary material for: An automated algorithm for the detection of cortical interruptions on high resolution peripheral quantitative computed tomography images of finger joints
Source: PLoS One. 2017 Apr 20;12(4):e0175829. doi: 10.1371/journal.pone.0175829 (PMC5402632; doi:10.1371/journal.pone.0175829)
Supplement: S3 File — Data of the number of matching interruptions of the algorithm and visual scoring. Thus, between AUTO-OP1, AUTO-OP2, OP1-OP2, and AUTO-Visual, OP1-Visual and OP2-Visual. (XLSX) [file pone.0175829.s004.xlsx]

## Sheet: Sheet1
	Nr of Breaks					Overlapping Breaks
OP1	194				OP1-OP2	168
OP2	179				OP1-AUTO	176
AUTO	199				OP2-AUTO	164
Visual	76
					OP1-Visual	58		PPV =	29.8969		Sensitivity =	76.3158
					OP2-Visual	53		PPV =	29.6089		Sensitivity =	69.7368
					AUTO-Visual	55		PPV =	27.6382		Sensitivity =	72.3684
Proportion of matching breaks
OP1-OP2	81.9512
OP1-AUTO	81.106
OP2-AUTO	76.6355
